# Supplementary material for: Nuclear intron sequence analysis and its implications for molecular systematics of Asian zoonotic blood flukes (Schistosoma spp.) (Trematoda: Schistosomatidae)
Source: Curr Res Parasitol Vector Borne Dis. 2025 Nov 22;8:100338. doi: 10.1016/j.crpvbd.2025.100338 (PMC12702037; doi:10.1016/j.crpvbd.2025.100338)
Supplement: Multimedia component 1 [file mmc1.xlsx]

## Sheet: Sheet1
	Supplementary Table S1. Nucleotide variable sites in TkBridInt and TkD1Int6 among Schistosoma japonicum populations from different localities.
	Sample code	TkBridInt										Sample code	TkD1Int6
				1	1	2	3	3	3	6			1	2	2	4	4
		1	9	3	7	5	0	5	9	3			3	1	9	0	4
		9	1	9	9	8	0	1	2	3			3	1	5	6	5
	SjKurume	A	A	G	T	A	G	T	G	T		SjHubei-M1	T	A	G	A	A
	SjSichuan	.	.	.	.	.	.	.	.	.		SjHubei-M2	.	.	.	.	.
	SjYunan1	.	.	A	.	.	A	C	.	.		SjHubei-M3	.	.	.	.	.
	SjYunan2	.	.	A	.	.	A	C	.	.		SjHubei-M4	.	.	.	.	.
	SjYunan3	.	.	.	.	.	.	.	.	.		SjHubei-M5	.	.	.	.	.
	SjYunan4	.	.	A	.	.	.	.	.	.		SjHubei-M6	.	.	.	.	.
	SjDigosF1	.	.	.	.	.	.	.	.	.		SjHubei-M7	.	.	.	.	.
	SjDigosF2	.	.	.	.	.	.	.	.	.		SjHubei-M8	.	.	.	.	.
	SjDigosF3	.	.	.	.	.	.	.	.	.		SjHubei-M9	.	.	.	.	.
	SjDigosF4	.	.	.	.	.	.	.	.	.		SjSorsogon-F1	C	G	A	T	T
	SjDigosM1	.	.	.	.	.	.	.	.	.		SjSorsogon-F2	.	G	.	.	.
	SjDigosM2	.	.	.	.	.	.	.	.	.		SjSorsogon-F2(2)	.	.	.	.	.
	SjDigosM3	.	.	.	.	.	.	.	.	.		SjSorsogon-F3	C	G	A	T	T
	SjDigosM4	.	.	.	.	.	.	.	.	.		SjSorsogon-F3(2)	C	.	A	T	T
	SjJapanF1	.	.	.	.	.	.	.	.	.		SjSorsogon-F4	C	G	A	T	T
	SjJapanF2	.	.	.	.	.	.	.	.	.		SjSorsogon-F5	.	G	.	.	.
	SjJapanF3	.	.	.	.	.	.	.	.	.		SjSorsogon-F5(2)	.	.	.	.	.
	SjJapanF4	.	.	.	.	.	.	.	.	.		SjSorsogon-F6	.	G	.	.	.
	SjJapanF5	.	.	.	.	.	.	.	.	.		SjSorsogon-F7	.	G	.	.	.
	SjJapanM1	.	.	.	.	.	.	.	.	.		SjSorsogon-M1	.	G	.	.	T
	SjJapanM2	.	.	.	.	.	.	.	.	.		SjSorsogon-M2	.	.	.	.	.
	SjJapanM3	.	.	.	.	.	.	.	.	.		SjSorsogon-M3	.	G	.	.	.
	SjJapanM4	.	.	.	.	.	.	.	.	.		SjSorsogon-M4	C	G	A	T	T
	SjJapanM5	.	.	.	.	.	.	.	.	.		SjSorsogon-M5	C	G	A	T	T
	SjHubeiM1	.	.	.	.	.	.	.	.	.		SjDigos-F1	.	.	.	.	.
	SjHubeiM2	.	.	.	.	.	.	.	.	.		SjDigos-F2	.	.	.	.	.
	SjHubeiM3	.	.	.	.	.	.	.	.	.		SjDigos-M3	.	.	.	.	.
	SjHubeiM4	.	.	.	.	.	.	.	.	.		SjDigos-M4	.	.	.	.	.
	SjHubeiM5	.	.	.	.	.	.	.	.	.		SjDigos-F3	.	.	.	.	.
	SjHubeiM6	.	.	.	.	.	.	.	.	.		SjDigos-F4	.	.	.	.	.
	SjHubeiM7	.	.	.	.	.	.	.	.	.		SjDigos-M1	.	.	.	.	.
	SjHubeiM8	.	.	.	.	G	.	.	.	.		SjDigos-M2	.	.	.	.	.
	SjHubeiM9	.	.	.	.	.	.	.	.	.		SjJP-F1	.	.	.	.	G
	SjHubeiM10	.	.	.	.	.	.	.	.	.		SjJP-F2	.	.	.	.	.
	SjSorsogonF1	G	T	.	A	.	A	.	.	C		SjJP-M2	.	.	.	.	.
	SjSorsogonF2	.	.	.	.	.	.	.	.	.
	SjSorsogonF3	G	T	.	A	.	A	.	.	C
	SjSorsogonF4	G	T	.	A	.	A	.	.	C
	SjSorsogonF5	G	T	.	A	.	.	.	.	.
	SjSorsogonF6	.	.	.	.	.	.	.	.	.
	SjSorsogonF7	.	.	.	.	.	.	.	.	.
	SjSorsogonM1	.	.	.	A	.	.	.	.	.
	SjSorsogonM2	.	.	.	.	.	.	.	.	.
	SjSorsogonM3	.	.	.	.	.	.	.	.	.
	SjSorsogonM4	G	T	.	A	.	A	.	.	C
	SjSorsogonM5	G	T	.	A	.	A	.	T	C
